# Supplementary material for: Diachronic shifts in lithic technological transmission between the eastern Eurasian Steppe and northern China in the Late Pleistocene
Source: PLoS One. 2022 Nov 3;17(11):e0275162. doi: 10.1371/journal.pone.0275162 (PMC9632798; doi:10.1371/journal.pone.0275162)
Supplement: S1 Table — The radiocarbon dates are calibrated by using OxCal 4.4 and the IntCal20 calibration curve. The references of the dating for each site are listed in S1 File. (XLSX) [file pone.0275162.s001.xlsx]

## Sheet: Site data
Figure-no.	Site	Lat (°N)	Long (°E)	Layer	Dating material	Lab No.	Method	yr BP	Cal yr BP (95.4%)	yr	Lithic technology	Citation of the dating	Remark
3-1	Okladnikov cave	51.9693	84.4385	7	bone	RIDDL-722	Radiocarbon	43300±1500	50210-43300		TMP	Kuzmin and Orlova, 1998
				3	bone	RIDDL-720	Radiocarbon	40700±1100	45691-42509		TMP	Kuzmin and Orlova, 1998
				3	bone	RIDDL-721	Radiocarbon	32400±500	38655-35726		TMP	Kuzmin and Orlova, 1998
				2	bone	RIDDL-719	Radiocarbon	37750±750	42874-41252		TMP	Kuzmin and Orlova, 1998
				1	bone	RIDDL-718	Radiocarbon	33500±700	40040-36505		TMP	Kuzmin and Orlova, 1998
3-2	Strashnaya cave	51.1739	83.0285	5	n.a.	AA-37184	Radiocarbon	35200±1300	42350-37440		TMP	Krivoshapkin et al, 2018
				5	n.a.	AA-38232	Radiocarbon	>41000			TMP	Krivoshapkin et al, 2018
				5	n.a.	AA-38321	Radiocarbon	>41000			TMP	Krivoshapkin et al, 2018
				5	n.a.	AA-30754	Radiocarbon	34780±725	41421-28005		TMP	Krivoshapkin et al, 2018
				3	n.a.	OxA-15803	Radiocarbon	>51800			IUP	Krivoshapkin et al, 2018
				3	n.a.	OxA-15804	Radiocarbon	44050±700	48036-45191		IUP	Krivoshapkin et al, 2018
				3	n.a.	OxA-15805	Radiocarbon	43650±650	47584-44900		IUP	Krivoshapkin et al, 2018
				3	n.a.	OxA-V-2359-19	Radiocarbon	19150±80	23284-22913		IUP	Krivoshapkin et al, 2018
3-3	Denisova Cave	51.3975	84.6767	12	quartz	n.a.	OSL			97000±11000	TMP	Morley ea al, 2019
				12	quartz	n.a.	OSL			70000±8000	TMP	Morley ea al, 2019
				11	quartz	n.a.	OSL			58000±6000	IUP	Morley ea al, 2019
				11	quartz	n.a.	OSL			44000±5000	IUP	Morley ea al, 2019
				9	quartz	n.a.	OSL			38000±3000	IUP	Morley ea al, 2019
				9	quartz	n.a.	OSL			36000±4000	IUP	Morley ea al, 2019
				11	bone	SOAN-2504	Radiocarbon	>37235			IUP	Kuzmin and Orlova, 1998
				11	charcoal	GX-17602	Radiocarbon	46000±2300	>45660		IUP	Kuzmin and Orlova, 1998
3-4	Ust Karakol	51.1	84.7	10	charcoal	SOAN-3259	Radiocarbon	35100±2850	50405-34675		IUP	Derevinkao et al, 1998a
				9c	charcoal	SOAN-3257	Radiocarbon	33400±1285	41224-35646		IUP	Derevinkao et al, 1998a
				9c	charcoal	AA-32670	Radiocarbon	31580±470	36995-34914		IUP	Derevinkao et al, 2005
				9c	charcoal	SOAN-3358	Radiocarbon	29860±355	35187-33695		IUP	Derevinkao et al, 1998a
				9c	charcoal	SOAN-3359	Radiocarbon	29720±360	35040-33350		IUP	Derevinkao et al, 1998a
3-5	Kara-Tenesh	51.5	86.3	n.a.	charcoal	SOAN-2485	Radiocarbon	42165±4710	>42308		IUP	Kuzmin and Orlova, 1998
				n.a.	bone	SOAN-2486	Radiocarbon	31400±410	36573-34821		IUP	Kuzmin and Orlova, 1998
3-6	Tongtiandong	47.1794	86.1365	6	bone	BA160938	Radiocarbon	40950±260	44469-43286		TMP	Yu et al, 2018
				7	bone	BA160940	Radiocarbon	42680±300	45790-44680		TMP	Yu et al, 2018
3-7	Mokhovo-2	54.4	86.6	n.a.	bone	SOAN-2861	Radiocarbon	30330±445	35734-34032		TMP/IUP	Kuzmin and Orlova, 1998
3-8	Kharganyn Gol-5	49.234	103.047	6	bone	MAMS-21716	Radiocarbon	43340±790	47573-44604		TMP	Khatsenovich et al, 2017
				6	bone	MAMS-21715	Radiocarbon	46180±1100	>4500		TMP	Khatsenovich et al, 2017
				5	bone	UGMAS-23064	Radiocarbon	38716±150	42690-42354		IUP	Khatsenovich et al, 2017
3-9	Orkhon-1	47.2	102.78	Pit1-2, stratum 4c	n.a.	RIDDLE-717	Radiocarbon	34400±800	41195-37375		(below) TMP	Khatsenovich et al, 2019	The radiocarbon sample was got from layer 5, between the middle paleolithic and upper paleolithic cultural layer.
				Pit1-2, stratum 5a	n.a.	RIDDLE-716	Radiocarbon	38600±800	43944-41854		(above) IUP	Khatsenovich et al, 2019	The radiocarbon sample was got from layer 5, between the middle paleolithic and upper paleolithic cultural layer.
3-10	Jinsitai	45.217	115.367	7	bone	BA132054	Radiocarbon	26740±150	31187-30492		TMP	Li, et al., 2018
				7	bone	UCIAMS180644	Radiocarbon	34920±360	40840-39390		TMP	Li, et al., 2018
				7	bone	UCIAMS180645	Radiocarbon	34210±370	40396-38121		TMP	Li, et al., 2018
				8	charcoal	BA121377	Radiocarbon	25990±110	30691-29995		TMP	Li, et al., 2018
				8	charcoal	BA121378	Radiocarbon	25640±110	30150-29710		TMP	Li, et al., 2018
				8	bone	Beta439532	Radiocarbon	39500±420	43866-42432		TMP	Li, et al., 2018
				8	bone	BA132055	Radiocarbon	35610±230	41216-40255		TMP	Li, et al., 2018
				8	bone	BA132056	Radiocarbon	34690±270	40495-39329		TMP	Li, et al., 2018
				8	bone	UCIAMS180642	Radiocarbon	41820±840	46045-43155		TMP	Li, et al., 2018
				8	bone	UCIAMS180643	Radiocarbon	39320±610	43984-42308		TMP	Li, et al., 2018
				8	bone	BA4480	Radiocarbon	36285±230	41797-40942		TMP	Li, et al., 2018
3-11	Sanlongdong cave	44.65	119.983	4 and 5	n.a.	n.a.	Radiocarbon		> 50000		TMP	Shan et al, 2018	The exact geographic coordinate is not published yet; the geographic coordinate listed in the table is the that of the nearest villiage to the site
3-12	Kara-Bom	50.43	85.42	9b	bone	AA-8873	Radiocarbon	>42000			TMP	Zwyns et al, 2012
				9b	bone	AA-8894	Radiocarbon	>44000			TMP	Zwyns et al, 2012
				6	charcoal	GX-17597	Radiocarbon	43200±1500	50072-43250		IUP	Zwyns et al, 2012
				6	charcoal	GX-17596	Radiocarbon	43300±1600	50835-43202		IUP	Zwyns et al, 2012
				6	charcoal	GIN-5935	Radiocarbon	33800±600	40213-37035		IUP	Zwyns et al, 2012
				5b	charcoal	GX-17595	Radiocarbon	34180±840	41050-37064		IUP	Zwyns et al, 2012
				5b	charcoal	GX-17594	Radiocarbon	33780±570	40083-37042		IUP	Zwyns et al, 2012
				6	bone	GIN-5934	Radiocarbon	32000±600	38422-35206		IUP	Zwyns et al, 2012
				5a	charcoal	GX-17592	Radiocarbon	38080±910	43834-41205		IUP	Zwyns et al, 2012
				5b	charcoal	GX-17593	Radiocarbon	30990±460	36250-34530		IUP	Zwyns et al, 2012
3-13	Luotuoshi	46.649	86.035	n.a.	n.a.	n.a.	n.a.			MIS 3 period	IUP	Derevianko et al, 2012	Surface collection; the age was estimated from the characteristics of the artifacts.
3-14	Chikhen Agui	44.804	99.081	3	charcoal	AA-26580	Radiocarbon	27432±872	33940-30106		IUP	Drevinanko et al 2004
				3	humates	AA-32207	Radiocarbon	21620±180	26348-25641		IUP	Drevinanko et al 2004
				2.5	bone collagen	AA-31870	Radiocarbon	30550±410	35859-34291		IUP	Drevinanko et al 2004
3-15	Tsagaan Agui	44.772	101.189	3	charcoal	AA-23159	Radiocarbon	32960±670	39440-36178		IUP	Drevinanko et al 2004
				3	charcoal	AA-26588	Radiocarbon	33497±600	39835-36731		IUP	Drevinanko et al 2004
				3	charcoal	AA-26587	Radiocarbon	33777±585	40129-37022		IUP	Drevinanko et al 2004
				3	charcoal	AA-23158	Radiocarbon	33840±640	40378-37044		IUP	Drevinanko et al 2004
				3	charcoal	AA-26589	Radiocarbon	30942±478	36246-34481		IUP	Drevinanko et al 2004
				2a	bone collagen	AA-31869	Radiocarbon	37540±930	43088-40793		IUP	Drevinanko et al 2004
3-16	Voenny Hosptial	52.3	104.32	n.a.	bone	GIN-4440	Radiocarbon	29700±500	35292-33093		IUP	Goebel, 2004
3-17	Kamenka	51.87	108.15	unit A	bone	SOAN-3133	Radiocarbon	31060±530	36467-34461		IUP	Kuzmin and Orlova, 1998
				unit A	bone	SOAN-3354	Radiocarbon	30460±430	35820-34195		IUP	Kuzmin and Orlova, 1998
				unit A	bone	SOAN-2903	Radiocarbon	28060±475	33538-31189		IUP	Kuzmin and Orlova, 1998
				unit A	bone	SOAN-3353	Radiocarbon	26760±265	31275-30330		IUP	Kuzmin and Orlova, 1998
				unit A	bone	SOAN-3344	Radiocarbon	25540±300	30374-29419		IUP	Kuzmin and Orlova, 1998
				unit A	bone	SOAN-3031	Radiocarbon	24625±190	29223-28476		IUP	Kuzmin and Orlova, 1998
				unit B	bone	SOAN-2904	Radiocarbon	35845±695	43779-41844		IUP	Kuzmin and Orlova, 1998
				unit B	bone	SOAN-3032	Radiocarbon	28815±150	33826-32306		IUP	Kuzmin and Orlova, 1998
				unit C	bone	SOAN-3052	Radiocarbon	30220±270	35250-34244		IUP	Kuzmin and Orlova, 1998
3-18/8-15	Tolbaga	50.9	108.48	4	bone	Beta-241406	Radiocarbon	31120±380	36224-24699		IUP	Izuho et al, 2018
				4	bone	Beta-344453	Radiocarbon	35770±340	41485-40125		IUP	Izuho et al, 2018
				3	bone	Beta-344454	Radiocarbon	31450±230	36245-35345		IUP	Izuho et al, 2018
				4	bone	Beta-344455	Radiocarbon	30350±200	35240-34396		IUP	Izuho et al, 2018
				4	bone	UCIAMS- 143219	Radiocarbon	33540±500	39638-36995		IUP	Buvit et al, 2016
				4	bone	UCIAMS- 143220	Radiocarbon	43900±1800	>45000		IUP	Buvit et al, 2016
				4	bone	UCIAMS- 143221	Radiocarbon	33470±490	39555-36955		IUP	Buvit et al, 2016
				4	bone	UCIAMS- 143234	Radiocarbon	38400±1400	45045-40859		IUP	Buvit et al, 2016
				4	bone	UCIAMS- 143235	Radiocarbon	36940±750	42485-40695		IUP	Buvit et al, 2016
				4	bone	UCIAMS- 143236	Radiocarbon	33580±520	39724-36990		IUP	Buvit et al, 2016
				4	bone	UCIAMS- 143237	Radiocarbon	30700±350	35874-34448		IUP	Buvit et al, 2016
				4	bone	UCIAMS- 143238	Radiocarbon	31510±390	36786-35146		IUP	Buvit et al, 2016
				4	bone	UCIAMS- 143240	Radiocarbon	31400±380	36506-34890		IUP	Buvit et al, 2016
				4	bone	UCIAMS- 143241	Radiocarbon	33530±500	39631-36987		IUP	Buvit et al, 2016
				4	bone	UCIAMS- 143242	Radiocarbon	31920±410	37183-35382		IUP	Buvit et al, 2016
				4	bone	UCIAMS- 143243	Radiocarbon	38210±890	43858-41323		IUP	Buvit et al, 2016
				4	bone	UCIAMS- 143244	Radiocarbon	29990±320	35207-33933		IUP	Buvit et al, 2016
				4	bone	SOAN-1522	Radiocarbon	34860±2100	44504-35535		IUP	Konstantinov, 1994
				4	bone	AA-26740	Radiocarbon	29200 ± 1000	35764-31340		IUP	Goebel and Waters, 2000
				4	bone	SOAN-1523	Radiocarbon	27210±300	31810-30905		IUP	Konstantinov, 1994
				4	bone	SOAN-3078	Radiocarbon	26900±225	31500-30458		IUP	Kuzimin and Orlova, 1998
				4	bone	AA-8874	Radiocarbon	25200±260	30026-28986		MUP	Goebel, 1993
				4	bone	Beta-344456	Radiocarbon	24,410±120	28999-28293		MUP	Goebel, 1993
				4	bone	UCIAMS- 143218	Radiocarbon	21,760±120	26335-25834		MUP	Goebel, 1993
				4	bone	UCIAMS- 14323	Radiocarbon	24070±150	28636-27841		MUP	Goebel, 1993
3-19	Toblar-4	49.29	102.965	6	bone tool	AA-79314	Radiocarbon	37400±2600	44700-39350		IUP	Rybin and Khatsenovich,2020
				6	eggshell	AA-93141	Radiocarbon	35230±680	40500-39000		IUP	Rybin and Khatsenovich,2020
				5	eggshell	AA-93140	Radiocarbon	31210±410	36340-34700		IUP	Rybin and Khatsenovich,2020
				4	eggshell	AA-84135	Radiocarbon	26700±300	31275-30229		IUP	Rybin and Khatsenovich,2020
3-20	Nwya Devu	31.4667	88.8133	Depth: 130 cm	shell	Beta-471957	Radiocarbon	41280±650	45951-43565		IUP	Zhang et al, 2018
3-21	Lenghu	38.85	93.41	n.a.	carbonate	n.a.	Radiocarbon		37200±1100		(above) IUP	Brantingham and Gao, 2006	The dating sample was got horizontally below the surface where the artifacts are collected.
3-22	Yushuwan	39.433	111.274	n.a.	n.a.	n.a.	n.a.			MIS 3 period	IUP	Zhang, 1958	Surface collection; the age was estimated from the characteristics of the artifacts.
3-23	Shuidonggou-1	38.5019	106.299	8b	teeth	BKY-82042	U-series			38000±2000	IUP	Chen et al, 1984
				8b	teeth	BKY-82043	U-series			34000±2000	IUP	Chen et al, 1984
				8b	charcoal	UGAMS-9682	Radiocarbon	36200±140	41532-40954		IUP	Morgan et al, 2014
				Depth:6.1 m	quartz	L1653	OSL			43000±3000	IUP	Nian et al, 2014
				Depth:6.5 m	quartz	L1654	OSL			43000±3000	IUP	Nian et al, 2014
				Depth:7 m	quartz	L1655	OSL			42000±3000	IUP	Nian et al, 2014
				Depth:7.6 m	quartz	L1656	OSL			46000±3000	IUP	Nian et al, 2014
				Depth:7.6 m	quartz	L2361	OSL			35000±3000	IUP	Nian et al, 2014
				Depth:8.1 m	quartz	L2362	OSL			35000±3000	IUP	Nian et al, 2014
				Depth:8.6 m	quartz	L2363	OSL			33000±3000	IUP	Nian et al, 2014
				Depth:9.1 m	quartz	L2364	OSL			33000±2000	IUP	Nian et al, 2014
				Depth:9.6 m	quartz	L2365	OSL			39000±3000	IUP	Nian et al, 2014
3-24/8-27	Shuidonggou-2	38.377	106.512	AL 6	quartz	IEE18895	OSL			38300±3500	IUP	Liu et al, 2009
				AL 7	wood	BA7943	Radiocarbon	36329±215	41800-41000		IUP	Liu et al, 2009
				AL1a GL4	bone	BA140136	Radiocarbon	23450±80	27803-27407		Core and flake	Li et al, 2019
				AL1a GL4	bone	BA140137	Radiocarbon	23320±70	27727-27346		Core and flake	Li et al, 2019
				AL1a GL4	bone	BA140138	Radiocarbon	23270±70	27702-27321		Core and flake	Li et al, 2019
				AL1a GL4	bone	BA140139	Radiocarbon	23690±70	27926-27694		Core and flake	Li et al, 2019
				AL2 GL6	charcoal	Beta132982	Radiocarbon	26350±190	31019-30189		Core and flake	Madsen et al, 2001
				AL2 GL6	charcoal	Beta132983	Radiocarbon	25670±140	30263-29594		Core and flake	Madsen et al, 2001
				AL2 GL6	ostrich egg-shell	Beta132984	Radiocarbon	26930±120	31215-30960		Core and flake	Madsen et al, 2001
				AL2 GL6	charcoal	Beta134824	Radiocarbon	26830±200	31266-30447		Core and flake	Madsen et al, 2001
				AL2 GL6	charcoal	Beta134825	Radiocarbon	25650±160	30249-29328		Core and flake	Madsen et al, 2001
				AL2 GL6	charcoal	Beta146355	Radiocarbon	26310±170	30971-30174		Core and flake	Madsen et al, 2001
				AL2 GL6	charcoal	BA110217	Radiocarbon	26450±120	31020-30363		Core and flake	Li et al，2013
				AL2 GL6	charcoal	BA110219	Radiocarbon	25090±90	29734-29120		Core and flake	Li et al，2013
				AL2 GL6	charcoal	BA110220	Radiocarbon	26040±90	30699-30082		Core and flake	Li et al，2013
				AL3 GL8	bone	BA110223	Radiocarbon	28290±110	32958-31909		Core and flake	Li et al，2013
				AL3 GL8	bone	BA110222	Radiocarbon	27190±100	31462-31068		Core and flake	Li et al，2013
3-25	Changweigou	35.123	105.938	n.a.	n.a.	n.a.	Radiocarbon	26336±600	31591-29301		Core and flake	Xie, 1997
3-26	ZS08	35.329	106.119	n.a.	charcoal	Beta 210740	Radiocarbon	27730±150	31950-31263		Core and flake	Barton et al, 2007
3-27	Wulanmulun	39.589	109.82	n.a.	n.a.	n.a.	Radiocarbon	n.a.	41400-33100		Core and flake	Li et al, 2014
3-28	Longquandong Cave	33.823	111.647	5	n.a.	n.a.	Radiocarbon	38100±390	42635-41993		Core and flake	Li et al, 2017
				4	n.a.	n.a.	Radiocarbon	30120±160	35010-34220		Core and flake	Li et al, 2017
				4	n.a.	n.a.	Radiocarbon	33580±210	39209-37640		Core and flake	Li et al, 2017
				4	n.a.	n.a.	Radiocarbon	32830±250	38322-36493		Core and flake	Li et al, 2017
				3	charcoal	BA111129	Radiocarbon	34280±170	39813-39150		Core and flake	Du et al, 2017
				2	charcoal	BA111131	Radiocarbon	36830±210	42033-41340		Core and flake	Du et al, 2017
				2	bone	XA9299	Radiocarbon	30840±190	35616-34677		Core and flake	Du et al, 2017
				2	charcoal	Beta37706	Radiocarbon	27770±130	31968-31315		Core and flake	Du et al, 2017
				2	charcoal	BA110237	Radiocarbon	26620±210	31142-30370		Core and flake	Zhou et al, 2011
				2	charcoal	BA110238	Radiocarbon	28160±170	32936-31721		Core and flake	Zhou et al, 2011
3-29	Zhijidong Cave	34.633	113.217	5	quartz	n.a.	OSL			46500±4120	Core and flake	Wang,2008
				6	quartz	n.a.	OSL			48100±1110	Core and flake	Wang,2008
				7	quartz	n.a.	OSL			49700±5760	Core and flake	Wang,2008
3-30	Fangjiagou	34.4353	113.139	5	charcoal	BA152365	Radiocarbon	36300±320	41903-40828		Core and flake	Peking and Zhengzhou, 2020
				5	charcoal	BA152366	Radiocarbon	36960±350	42178-41280		Core and flake	Peking and Zhengzhou, 2020
				G1	bone	BA152367	Radiocarbon	26240±150	30885-30135		Core and flake	Peking and Zhengzhou, 2020
				G1	bone	BA152368	Radiocarbon	25020±90	29641-29032		Core and flake	Peking and Zhengzhou, 2020
				6	quartz	20150313	OSL			54400±2300	Core and flake	Peking and Zhengzhou, 2020
				6	quartz	20150314	OSL			54500±2100	Core and flake	Peking and Zhengzhou, 2020
				6	quartz	20150311	OSL			50300±2800	Core and flake	Peking and Zhengzhou, 2020
				6	quartz	20150312	OSL			50000±2800	Core and flake	Peking and Zhengzhou, 2020
				G1	quartz	20150310	OSL			41600±2500	Core and flake	Peking and Zhengzhou, 2020
				G1	quartz	20150308	OSL			33300±2500	Core and flake	Peking and Zhengzhou, 2020
				G1	quartz	20150309	OSL			47600±2700	Core and flake	Peking and Zhengzhou, 2020
				9	quartz	20150307	OSL			76800±4600	Core and flake	Peking and Zhengzhou, 2020
				9	quartz	20150306	OSL			56400±3500	Core and flake	Peking and Zhengzhou, 2020
3-31	Zhaozhuang	34.3004	113.692	7	Charcoal	BA10006	Radiocarbon	30690±155	35389-34651		Core and flake	Zhengzhou and Peking, 2020
				7	Charcoal	BA10007	Radiocarbon	29515±110	34375-33812		Core and flake	Zhengzhou and Peking, 2020
				7	Charcoal	BA10008	Radiocarbon	28735±100	33656-32311		Core and flake	Zhengzhou and Peking, 2020
				7	Charcoal	BA110701	Radiocarbon	33040±170	38436-36964		Core and flake	Zhengzhou and Peking, 2020
3-32	Laonainaimiao	34.742	113.632	3	n.a.	n.a.	Radiocarbon	41000-40000	about 45000		Core and flake	Wang et al, 2012
3-33	Xiachuan (Fuyuhe)	35.45	112.033	n.a.	charcoal	ZK638	Radiocarbon	35177±3500	54289-34624		Core and flake	Chen and Wang, 1989
3-34	Xibaimaying	40.1238	114.241	5	quartz	n.a.	OSL			46000±3000	Core and flake	Guo et al, 2017
				4	quartz	n.a.	OSL			32000±2000	Core and flake	Guo et al, 2017
				4	quartz	n.a.	OSL			24000±2000	Core and flake	Guo et al, 2017
				n.a.	ostrich egg-shell	n.a.	Radiocarbon	~45000			Core and flake	Zhou and Wang, 2019
3-35	Xigouwan	40.2649	115.57	6	bone	XGW1-244	Radiocarbon	37030±230	42139-41437		Core and flake	Xue et al, 2019
3-36	Xiaogushan	40.643	123.01	2(bottom)	charcoal	BA07860	Radiocarbon	40365±240	44113-42985		Core and flake	Huang and Fu, 2009
				2(bottom)	charcoal	BA07696	Radiocarbon	42890±300	45926-44805		Core and flake	Huang and Fu, 2009
				2	ash	PV-745	Radiocarbon	29040±700	34872-31671		Core and flake	Huang and Fu, 2009
				2	ash	PV-744	Radiocarbon	35500±1550	42888-37090		Core and flake	Huang and Fu, 2009
				2	ash	PV-743	Radiocarbon	34750±990	41830-37510		Core and flake	Huang and Fu, 2009
				2	bone	PV-742	Radiocarbon	31270±640	37057-34452		Core and flake	Huang and Fu, 2009
3-37	Mingyuegou	43.117	128.917	n.a.	tooth	WB78-42	Radiocarbon	34370±1850	42826-35572		Core and flake	IA-CASS,1991
				n.a.	tooth	WB78-43	Radiocarbon	27910±750	34143-30939		Core and flake	IA-CASS,1991
				n.a.	bone	WB78-41	Radiocarbon	25810±550	31110-290106		Core and flake	IA-CASS,1991
3-38	Zhoujiayoufang	44.767	126.533	n.a.	fossil wood	WB78-05	Radiocarbon	25980±735	31616-28812		Core and flake	IA-CASS,1991
				n.a.	coprolite	WB78-45	Radiocarbon	28910±1220	36230-31036		Core and flake	IA-CASS,1991
				n.a.	bone	WB78-46	Radiocarbon	30900±910	38042-33604		Core and flake	IA-CASS,1991
3-39	Guxiangtun	45.7	126.517	n.a.	charcoal	BK77022	Radiocarbon	29150±700	35060-31792		Core and flake	IA-CASS,1991
3-40	Zhailainuoer	49.35	117.583	n.a.	charcoal	PV0172	Radiocarbon	28120±1300	35672-30065		Core and flake	IA-CASS,1991
				n.a.	coprolite	PV0175	Radiocarbon	25940±1300	33671-27794		Core and flake	IA-CASS,1991
				n.a.	bone	PV0220	Radiocarbon	26240±800	32181-28806		Core and flake	IA-CASS,1991
				n.a.	coprolite	PV0170	Radiocarbon	32810±1700	41638-34565		Core and flake	IA-CASS,1991
3-41	Shiyu	39.35	112.283	n.a.	bone	ZK109-0	Radiocarbon	28135±1330	35831-30058		Core and flake	IA-CASS,1991
				n.a.	bone	AA6439	Radiocarbon	32220±625	38779-35376		Core and flake	Yuan, 1993
3-42	Zhoukoudian Upper Cave	39.683	115.917	S?:33:?	bone	OXA 2772	Radiocarbon	27500±380	32841-31000		Core and flake	Chen et al, 1992
				A1:33:60	bone	OXA 1247	Radiocarbon	23700±350	28672-27304		Core and flake	Chen et al, 1992
				?:33:70	bone	OXA 2274	Radiocarbon	27370±410	32838-30816		Core and flake	Chen et al, 1992
				J,K7:33:80	bone	OXA 2275	Radiocarbon	25700±360	30793-29208		Core and flake	Chen et al, 1992
				N6:33:90	bone	OXA 2771	Radiocarbon	28680±460	34153-31805		Core and flake	Chen et al, 1992
				O9:33:108	bone	OXA 2776	Radiocarbon	29100±520	34539-32034		Core and flake	Chen et al, 1992
				J6:34:11	bone	OXA 1246	Radiocarbon	26500±460	31474-29964		Core and flake	Chen et al, 1992
				F7:34:32	bone	OXA 1248	Radiocarbon	23150±330	27990-26476		Core and flake	Chen et al, 1992
				H4:34:36	bone	OXA 2773	Radiocarbon	33460±850	40389-36330		Core and flake	Chen et al, 1992
				F9:34:42	bone	OXA 190	Radiocarbon	32600±2000	42377-33907		Core and flake	Chen et al, 1992
				H4:34:44	bone	OXA 2277	Radiocarbon	33200±820	40056-36146		Core and flake	Chen et al, 1992
8-1	Anui-2	51.3	84.6	3(4?)	charcoal	SOAN-2868	Radiocarbon	27125±580	32858-30157		MUP	Kuzmin and Orlova, 1998
				3	charcoal	SOAN-3007	Radiocarbon	21280±440	26468-24370		MUP	Kuzmin and Orlova, 1998
				3	charcoal	SOAN-2863	Radiocarbon	20350±290	25193-23829		MUP	Kuzmin and Orlova, 1998
				3	charcoal	SOAN-2862	Radiocarbon	22610±140	27230-26457		MUP	Kuzmin and Orlova, 1998
8-2	Ui-1	52.93	91.5	2	charcoal	LE-4189	Radiocarbon	22830±530	28102-25964		MUP	Graf, 2009
				2	bone	LE-4257	Radiocarbon	19280±200	23775-22916		MUP	Graf, 2009
8-3	Sabanikha	54.58	91.07	n.a.	bone	LE-3747	Radiocarbon	25950±500	31081-29243		MUP	Graf, 2009
				n.a.	charcoal	LE-4796	Radiocarbon	25440±450	30744-28838		MUP	Graf, 2009
				n.a.	charcoal	LE-3611	Radiocarbon	22930±350	27775-26435		MUP	Graf, 2009
				n.a.	charcoal	LE-4701	Radiocarbon	22900±480	28043-26038		MUP	Graf, 2009
				n.a.	charcoal	AA-68665	Radiocarbon	26520±250	31130- 30245		MUP	Graf, 2009
				n.a.	charcoal	AA-68666	Radiocarbon	25960±240	30870-29885		MUP	Graf, 2009
				n.a.	charcoal	AA-68667	Radiocarbon	25660±250	30405-29220		MUP	Graf, 2009
8-4	Novoselovo-13	54.97	90.95	3	charcoal	LE-3739	Radiocarbon	22000±700	27779-24935		MUP	Vasil'ev et al, 2002
8-5	Kurtak-4	55.17	91.58	11	bone	LE-3357	Radiocarbon	24890±670	30714-27787		MUP	Vasil'ev et al, 2002
				11	charcoal	GIN-5350	Radiocarbon	24800±400	29990-28143		MUP	Vasil'ev et al, 2002
				11	charcoal	LE-3351	Radiocarbon	24170±230	28829-27807		MUP	Vasil'ev et al, 2002
				11	bone	LE-4156	Radiocarbon	24000±2950	44849-22893		MUP	Vasil'ev et al, 2002
				11	charcoal	LE-4155	Radiocarbon	23800±900	30089-26384		MUP	Vasil'ev et al, 2002
				11	charcoal	LE-2833	Radiocarbon	23470±200	27952-27282		MUP	Vasil'ev et al, 2002
8-6	Derbina-5	55.33	92.52	n.a.	charcoal	SOAN-4796	Radiocarbon	20460±465	25818-23738		MUP	Kuzmin and Keates, 2018
				n.a.	charcoal	SOAN-4346	Radiocarbon	21100±120	25725-25173		MUP	Kuzmin and Keates, 2018
				n.a.	charcoal	SOAN-4346a	Radiocarbon	21320±300	26273-25003		MUP	Kuzmin and Keates, 2018
				n.a.	charcoal	SOAN-4797	Radiocarbon	21440±450	26905-24707		MUP	Kuzmin and Keates, 2018
8-7	Malta	52.83	103.53	between 7 and 3	bone	OxA-6191	Radiocarbon	21700±160	26348-25742		MUP	Medvedv et al, 1996
				8	bone	GIN-7708	Radiocarbon	21600±200	26382-25377		MUP	Medvedv et al, 1996
				8	bone	GIN-8475	Radiocarbon	21600±170	26318-25636		MUP	Medvedv et al, 1996
				8	bone	OxA-6193	Radiocarbon	21340±340	26382-24919		MUP	Medvedv et al, 1996
				8	bone	GIN 7704	Radiocarbon	21300±300	26261-24973		MUP	Medvedv et al, 1996
				8	bone	GIN 7702	Radiocarbon	21300±110	25875-25311		MUP	Medvedv et al, 1996
				8	bone	GIN 7703	Radiocarbon	21100±150	25775-25120		MUP	Medvedv et al, 1996
				8	bone	GIN 7706	Radiocarbon	21000±140	25695-25019		MUP	Medvedv et al, 1996
				8	bone	GIN 7710	Radiocarbon	20800±140	25556-24638		MUP	Medvedv et al, 1996
				8	bone	O6191	Radiocarbon	20340±320	25273-23787		MUP	Medvedv et al, 1996
				8	bone	GIN 7705	Radiocarbon	19900±800	25897-22404		MUP	Medvedv et al, 1996
				main cultural layer	bone	GIN 4367	Radiocarbon	20900±200	25708-24658		MUP	Medvedv et al, 1996
8-8	Buret'	53	103.5	n.a.	bone	SOAN-1680	Radiocarbon	21190±100	25765-25253		MUP	Vasil'ev et al, 2002
8-9	Chitkan	49.9333	107.983	4	charcoal	AA-67827	Radiocarbon	25510±230	30143-29214		MUP	Buvit et al, 2016
				4	charcoal	AA-67828	Radiocarbon	21330±790	27275-23895		MUP	Buvit et al, 2016
8-10	Krasny Yar-1	53.3	103.37	6	bone	GIN-5330	Radiocarbon	19100±100	23668-22844		MUP	Kuzmin, 2008
8-11	Shishkino-8	54.13	105.58	n.a.	bone	AA-8882	Radiocarbon	21190±175	25867-25169		MUP	Kuzmin et al, 2011
8-12	Dorolj-1	49.4333	103.567	Unit 7	Struthio eggshell	GifA-102451	Radiocarbon	21820±190	26454-25771		MUP	Jaubert et al, 2004
				Unit 7	Struthio eggshell	GifA-102453	Radiocarbon	22030±190	26894-25907		MUP	Jaubert et al, 2004
8-13	Orkhon-7	47.02	102.78	5	n.a.	n.a.	Radiocarbon	23595±459	28875-27095		MUP	Astshkin et al, 1993
				5	n.a.	n.a.	EPR			25000	MUP	Astshkin et al, 1993
				5	n.a.	n.a.	Pa-231			25400±1100	MUP	Astshkin et al, 1993
				5	n.a.	n.a.	Th-230			25500±1400	MUP	Astshkin et al, 1993
8-14	Priiskovoe	50.22	108.43	2	bone	AA-8891	Radiocarbon	25825±290	30823-29322		MUP	Goebel, 1993
				2	bone	UCIAMS-143230	Radiocarbon	27340±380	32746-30812		MUP	Buvit et al, 2016
				2	bone	UCIAMS-143228	Radiocarbon	27320±240	31742-31069		MUP	Buvit et al, 2016
				2	bone	UCIAMS-143227	Radiocarbon	27840±300	32859-31206		MUP	Buvit et al, 2016
				2	bone	AA-67830	Radiocarbon	21080±190	25825-25006		MUP	Buvit et al, 2016
8-16	Alekseevsk	57.83	108.33	n.a.	charcoal	LE-3931	Radiocarbon	22410±480	27633-25887		MUP	Kuzmin and Keate, 2018
8-17	Xishantou	46.7295	123.011	3	bone	Beta-	Radiocarbon	23680±170	28296-27432		Blade/Initial microblade	Liu et al, 2019
				3	bone	Beta-	Radiocarbon	23610±80	27895-27648		Blade/Initial microblade	Liu et al, 2019
8-18	Youfang	40.2333	110.683	depth 2.1 m	quartz	L2304	OSL			26600±2100	Blade/Initial microblade	Nian et al, 2014
				depth 2.5 m	quartz	L2305	OSL			25100±2000	Blade/Initial microblade	Nian et al, 2014
				depth 2.9 m	quartz	L2306	OSL			29200±2000	Blade/Initial microblade	Nian et al, 2014
8-19	Xishahe	39.9211	114.785	3B	bone	397255	Radiocarbon	24430±100	28960-28371		Core and flake	Guan et al, 2020
				3B	bone	471486	Radiocarbon	24200±90	28692-28024		Core and flake	Guan et al, 2020
				3B	ostrich eggshell	377942	Radiocarbon	24830±120	29230-28790		Core and flake	Guan et al, 2020
				3A	charcoal	471485	Radiocarbon	22680±80	27251-26480		Blade/Initial microblade	Guan et al, 2020
				3A	bone	397247	Radiocarbon	22800±90	27314-26965		Blade/Initial microblade	Guan et al, 2020
				3A	bone	397241	Radiocarbon	22690±90	27260-26481		Blade/Initial microblade	Guan et al, 2020
				3A	bone	377941	Radiocarbon	23070±90	27611-27209		Blade/Initial microblade	Guan et al, 2020
8-20	Shizitan-29	36.0483	110.589	8	charcoal	BA101444	Radiocarbon	24185±90	28680-28005		Core and flake	Song et al, 2017
				7-8 boundary	bone	BA101445	Radiocarbon	20510±90	24990-24309		Blade/Initial microblade	Song et al, 2017
				7	Bone	BA121960	Radiocarbon	21690±80	26230-25800		Blade/Initial microblade	Song et al, 2017
				7	Charcoal	BA101442	Radiocarbon	20010±70	24212-23360		Blade/Initial microblade	Song et al, 2017
				7	Bone	BA101439	Radiocarbon	19650±80	23842=23360		Blade/Initial microblade	Song et al, 2017
				6	charcoal	BA10487	Radiocarbon	20500±100	24996-24287		Microblade	Song et al, 2017
				6	charcoal	BA101433	Radiocarbon	20410±80	24840-24226		Microblade	Song et al, 2017
				6	charoal	BA101438	Radiocarbon	20350±90	24750-24170		Microblade	Song et al, 2017
				6	toth	BA121954	Radiocarbon	20155±45	24414-23940		Microblade	Song et al, 2017
				6	bone	BA101434	Radiocarbon	19850±80	24124-23750		Microblade	Song et al, 2017
				6	bone	BA121951	Radiocarbon	18280±45	22364-22105		Microblade	Song et al, 2017
				6	bone	BA101431	Radiocarbon	18140±80	22299-21902		Microblade	Song et al, 2017
				6	bone	BA10488	Radiocarbon	18090±70	22230-21853		Microblade	Song et al, 2017
				5	charcoal	BA101430	Radiocarbon	19860±70	24101-23760		Microblade	Song et al, 2017
				5	charcoal	BA101429	Radiocarbon	19710±80	23884-23386		Microblade	Song et al, 2017
				5	charcoal	BA101428	Radiocarbon	19940±70	24171-23760		Microblade	Song et al, 2017
				5	charcoal	BA101427	Radiocarbon	19510±70	23774-23258		Microblade	Song et al, 2017
				5	bone	BA101426	Radiocarbon	19650±100	23857-23337		Microblade	Song et al, 2017
				5	charcoal	BA10485	Radiocarbon	20420±80	24860-24236		Microblade	Song et al, 2017
				5	bone	BA10137	Radiocarbon	18360±70	22441-22148		Microblade	Song et al, 2017
				4	bone	BA101420	Radiocarbon	17500±70	21373-20921		Microblade	Song et al, 2017
				4	bone	BA10134	Radiocarbon	16170±50	19626-19364		Microblade	Song et al, 2017
				4	bone	BA10135	Radiocarbon	16930±50	20570-20312		Microblade	Song et al, 2017
				4	bone	BA101422	Radiocarbon	16750±80	20470-20015		Microblade	Song et al, 2017
				4	bone	BA101421	Radiocarbon	18570±60	22654-22331		Microblade	Song et al, 2017
				4	bone	BA101423	Radiocarbon	19210±80	23677-22945		Microblade	Song et al, 2017
				4	tooth	BA10136	Radiocarbon	17040±60	20795-20444		Microblade	Song et al, 2017
8-21	Longwangchan	36.1625	110.438	6	charcoal	BA091129	Radiocarbon	24145±55	28617-28007		Blade/Initial microblade	Wang and Zhang, 2016
				6	charcoal	BA091130	Radiocarbon	22230±55	26890-26322		Blade/Initial microblade	Wang and Zhang, 2016
				5	charcoal	BA06008	Radiocarbon	21920±80	26370-25945		Blade/Initial microblade	Wang and Zhang, 2016
				5	charcoal	BA06007	Radiocarbon	21740±115	26317-25821		Blade/Initial microblade	Wang and Zhang, 2016
				5	charcoal	BA091132	Radiocarbon	22105±50	26715-25995		Blade/Initial microblade	Wang and Zhang, 2016
				5	charcoal	BA091133	Radiocarbon	22200±75	26894-26105		Blade/Initial microblade	Wang and Zhang, 2016
				4	charcoal	BA06005	Radiocarbon	21405±75	25916-25647		Microblade	Wang and Zhang, 2016
				4	charcoal	BA06006	Radiocarbon	20915±70	25550-25018		Microblade	Wang and Zhang, 2016
				4	charcoal	BA06009	Radiocarbon	20995±70	25608-25142		Microblade	Wang and Zhang, 2016
				4	charcoal	BA091131	Radiocarbon	20710±60	25175-24719		Microblade	Wang and Zhang, 2016
				6 (1.8 m)	quartz	L1395	OSL			25600 ± 1200	Blade/Initial microblade	Zhang et al, 2011
				6 (2.0 m)	quartz	L1396	OSL			25100 ± 1200	Blade/Initial microblade	Zhang et al, 2011
				6 (2.2 m)	quartz	L1397	OSL			25800± 1200	Blade/Initial microblade	Zhang et al, 2011
				6 (2.4 m)	quartz	L1398	OSL			28700± 1400	Blade/Initial microblade	Zhang et al, 2011
				6 (2.6 m)	quartz	L1399	OSL			27700 ± 1300	Blade/Initial microblade	Zhang et al, 2011
				6 (2.8 m)	quartz	L1400	OSL			28600± 1300	Blade/Initial microblade	Zhang et al, 2011
				6 (3.0 m)	quartz	L1401	OSL			28800± 1400	Blade/Initial microblade	Zhang et al, 2011
				5 (0.8 m)	quartz	L1390	OSL			24200 ± 1000	Blade/Initial microblade	Zhang et al, 2011
				5 (1.0 m)	quartz	L1391	OSL			22600 ± 1000	Blade/Initial microblade	Zhang et al, 2011
				5 (1.2 m)	quartz	L1392	OSL			22800± 1100	Blade/Initial microblade	Zhang et al, 2011
				5 (1.4 m)	quartz	L1393	OSL			23100 ± 1100	Blade/Initial microblade	Zhang et al, 2011
				5 (1.6 m)	quartz	L1394	OSL			25200 ± 1300	Blade/Initial microblade	Zhang et al, 2011
				4 (0.2 m)	quartz	L1387	OSL			21400 ± 1100	Microblade	Zhang et al, 2011
				4 (0.4 m)	quartz	L1388	OSL			23000 ± 1000	Microblade	Zhang et al, 2011
				4 (0.6 m)	quartz	L1389	OSL			26800± 1200	Microblade	Zhang et al, 2011
8-22	Xiachuan	35.4422	112.021	3B-4	charcoal	?	Radiocarbon		~30000		Core and flake	Du et al, 2019	The dating sample was obtained from the locality Xiaobaihuageliang of the Xiachuan site
				2-3A	charcoal	?	Radiocarbon		~27000-25000		Blade/Initial microblade	Du et al, 2019	The dating sample was obtained from the locality Xiaobaihuageliang of the Xiachuan site
				IT2-6(105)	charcoal	ZK-0384	Radiocarbon	21086±1000	27602-23234		Blade/Initial microblade	Chen and Wang, 1989	The dating sample was obtained from the locality 1 of the Xiachuan site
				IT8(4)	charcoal	ZK-0417	Radiocarbon	23224±1000	29916-25816		Blade/Initial microblade	Chen and Wang, 1989	The dating sample was obtained from the locality 1 of the Xiachuan site
				n.a.	charcoal	ZK385	Radiocarbon	15936±900	21926-17389		Microblade	Chen and Wang, 1989
				n.a.	charcoal	ZK-0393	Radiocarbon	20115±600	25694-22993		Blade/Initial microblade	Chen and Wang, 1989	The dating sample was obtained from the locality 2 of the Xiachuan site
8-23	Xishi	34.4441	113.222	②c	charcoal	BA10891	Radiocarbon	22090±90	26574-25973		Blade/Initial microblade	Zhao et al, 2021
				②c	charcoal	BA10892	Radiocarbon	21880±80	26352-25925		Blade/Initial microblade	Zhao et al, 2021
				②c	charcoal	BA10893	Radiocarbon	22010±90	26427-25969		Blade/Initial microblade	Zhao et al, 2021
8-23	Dongshi	34.4454	113.227	②B	charcoal	BA142175	Radiocarbon	23040±80	27561- 27194		(below) Core and flake	Zhao et al, 2021	The dating sample was obtained from the gap layer between the layer of core and flake technology and that of blade and initial microblade technology
				②B	charcoal	BA142176	Radiocarbon	23350±80	27746-27354		(below) Core and flake	Zhao et al, 2021	The dating sample was obtained from the gap layer between the layer of core and flake technology and that of blade and initial microblade technology
				②B	charcoal	BA142178	Radiocarbon	24160±100	28666-27958		(below) Core and flake	Zhao et al, 2021	The dating sample was obtained from the gap layer between the layer of core and flake technology and that of blade and initial microblade technology
		34.4454	113.227	②B	charcoal	BA142175	Radiocarbon	23040±80	27561- 27194		(above) Blade/Initial microblade	Zhao et al, 2021	The dating sample was obtained from the gap layer between the layer of core and flake technology and that of blade and initial microblade technology
				②B	charcoal	BA142176	Radiocarbon	23350±80	27746-27354		(above) Blade/Initial microblade	Zhao et al, 2021	The dating sample was obtained from the gap layer between the layer of core and flake technology and that of blade and initial microblade technology
				②B	charcoal	BA142178	Radiocarbon	24160±100	28666-27958		(above) Blade/Initial microblade	Zhao et al, 2021	The dating sample was obtained from the gap layer between the layer of core and flake technology and that of blade and initial microblade technology
8-24	ZL05	35.281	106.097	n.a.	charcoal	CAMS95088	Radiocarbon	18920±520	24193-21775		Core and flake	Ji et al, 2005
				n.a.	charcoal	Beta-197633	Radiocarbon	20220±90	24590-23979		Core and flake	Barton et al, 2007
				n.a.	charcoal	Beta-197632	Radiocarbon	21180±100	25756-25248		Core and flake	Barton et al, 2007
				n.a.	charcoal	Beta-197631	Radiocarbon	16750±70	20460-20044		Core and flake	Zhang et al, 2011
				n.a.	charcoal	CAMS93172	Radiocarbon	24480±350	29500-27817		Core and flake	Zhang et al, 2011
				n.a.	charcoal	CAMS93173	Radiocarbon	24730±220	29585-28505		Core and flake	Zhang et al, 2011
				n.a.	charcoal	CAMS93172&173	Radiocarbon	24660±200	29254-28454		Core and flake	Zhang et al, 2011
8-25	TX08	36.685	105.249	n.a.	charcoal	CAMS93169	Radiocarbon	24760±220	29644-28565		Core and flake	Ji et al, 2005
8-26	TX03	36.656	105.675	n.a.	charcoal	CAMS 93167&8	Radiocarbon	25030±80	29609-29067		Core and flake	Ji et al, 2005
8-28	Tashuihe	35.7	113.2	n.a.	bone	ZK2599	Radiocarbon	25425±1005	31799-27731		Core and flake	IA-CASS, 1992
8-29	Xiaonanhai	36.117	114.117	n.a.	charcoal	ZK654	Radiocarbon	23419±500	28795-26487		Core and flake	Lu, 19999
8-30	Dongfangguangchang	39.917	116.417	Lower layer	n.a.	n.a.	Radiocarbon	24890±350	30001-28453		Core and flake	Li et al, 2000
				Upper layer	n.a.	n.a.	Radiocarbon	24240±300	29061-27812		Core and flake	Li et al, 2000
8-31	Miaohoushan	41.233	124.167	n.a.	bone	PV0363	Radiocarbon	23880±570	29473-27138		Core and flake	IA-CASS, 1991
				n.a.	bone	PV0366	Radiocarbon	27500±380	32841-31000		Core and flake	IA-CASS, 1991
8-32	Xuetian	44.783	127.55	n.a.	bone	LZU-?	Radiocarbon	24500±400	29668-27819		Core and flake	Fu,2003
8-33	Yanjiagang	45.6	126.3	n.a.	n.a.	n.a.	Radiocarbon	21737±300	26890-25347		Core and flake	Wu and Poirier, 1995
8-34	Shibazhan	51.1167	126.9	C	quartz	IEE-635	OSL			24700± 1700	Blade	Zhang et al, 2006
8-35	Ust-Ulma	51.83	129.58	2b	charcoal	SOAN-3186	Radiocarbon	19360±65	23731-23050		Microblade	Kuzmin, 2008
8-36/9-21	Dadong	42.1433	129.585	4	n.a.	BA-?	Radiocarbon	21350±120	25915-25339		Microblade	Li et al, 2016
8-37/9-22	Janheung-ri	38.1833	127.283	1	sediment	SNU01-406D	Radiocarbon	18300±300	22914-21437		Microblade	Kim et al. 2004
				1	sediment	SNU01-406A	Radiocarbon	17100±500	22078-19537		Microblade	Kim et al. 2004
				1	sediment	SNU01-406T	Radiocarbon	16800±400	21410-19321		Microblade	Kim et al. 2004
				1	sediment	SNU01-406B	Radiocarbon	16600±300	20836-19376		Microblade	Kim et al. 2004
				1	sediment	SNU01-406C	Radiocarbon	16000±700	21368-17935		Microblade	Kim et al. 2004
8-38/9-23	Hopyeong-dong	37.522	127.207	2	charcoal	SNU02-327	Radiocarbon	22200±600	27715-25351		Microblade	Hong and Kim, 2008
				2	charcoal	SNU02-325	Radiocarbon	17500±200	21827-20623		Microblade	Hong and Kim, 2008
				2	charcoal	SNU02-326	Radiocarbon	17400±400	22178-20139		Microblade	Hong and Kim, 2008
				2	charcoal	SNU02-324	Radiocarbon	16900±500	21890-19270		Microblade	Hong and Kim, 2008
				2	n.a.	GX-29423	Radiocarbon	16600±720	22122-18661		Microblade	Hong and Kim, 2008
				2	n.a.	GX-29424	Radiocarbon	16190±50	19791-19403		Microblade	Hong and Kim, 2008
				2	charcoal	n.a.	Radiocarbon	24100±200	28713-27819		Microblade	Hong and Kim, 2008
				2	charcoal	n.a.	Radiocarbon	23900±400	28947-27352		Microblade	Hong and Kim, 2008
				2	charcoal	n.a.	Radiocarbon	21100±200	25851-25012		Microblade	Hong and Kim, 2008
				2	charcoal	n.a.	Radiocarbon	21000±150	25710-24995		Microblade	Hong and Kim, 2008
				2	charcoal	n.a.	Radiocarbon	20570±80	25077-24376		Microblade	Hong and Kim, 2008
				2	charcoal	n.a.	Radiocarbon	20780±80	25275-24792		Microblade	Hong and Kim, 2008
8-39/9-25	Daejeong-dong	36.35	127.333	n.a.	n.a.	GX-28422	Radiocarbon	19680±90	23873-23360		Microblade	Seong, 2008
8-40/9-26	Sinbuk	34.41	126.55	n.a.	n.a.	SNU03-569	Radiocarbon	25420±190	30033-29233		Microblade	Kim et al, 2007
				n.a.	n.a.	SNU03-914	Radiocarbon	25500±1000	31853-27760		Microblade	Kim et al, 2007
				n.a.	n.a.	SNU03-913	Radiocarbon	21760±190	26414-25744		Microblade	Kim et al, 2007
				n.a.	n.a.	SNU03-568	Radiocarbon	20960±80	25599-25083		Microblade	Kim et al, 2007
				n.a.	n.a.	SNU03-915	Radiocarbon	18540±540	23775-21147		Microblade	Kim et al, 2007
				n.a.	n.a.	SNU03-912	Radiocarbon	18500±300	23080-21735		Microblade	Kim et al, 2007
8-41/9-18	Pirika-1	42.4667	140.217	1	charcoal	KSU-689	Radiocarbon	20900±260	25821-24519		Microblade	Naganuma, 1985
				1	charcoal	N-4937	Radiocarbon	20100±335	25138-23356		Microblade	Naganuma, 1985
				2	charcoal	KSU-687	Radiocarbon	19800±380	24839-22987		Microblade	Naganuma, 1985
8-42/9-19	Kashiwadai-1	42.8178	141.682	4	charcoal	Beta-126170	Radiocarbon	20130±150	24581-23830		Microblade	Nakazawa et al, 2005
				4	charcoal	Beta-126175	Radiocarbon	20790±160	25580-24607		Microblade	Nakazawa et al, 2005
				4	charcoal	Beta-126184	Radiocarbon	20610±160	25211-24303		Microblade	Nakazawa et al, 2005
				4	charcoal	Beta-120881	Radiocarbon	19840±70	24082-23749		Microblade	Nakazawa et al, 2005
				4	charcoal	Beta-120883	Radiocarbon	20370±70	24705-24204		Microblade	Nakazawa et al, 2005
				4	charcoal	Beta-120176	Radiocarbon	20700±150	25311-24370		Microblade	Nakazawa et al, 2005
				4	charcoal	Beta-126177	Radiocarbon	18830±150	23002-22434		Microblade	Nakazawa et al, 2005
8-43/9-17	Ogonki-5	46.77	142.4	3	charcoal	AA-20864	Radiocarbon	19320±145	23742-22985		Microblade	Kuzimin and Orlova, 2008
				3	charcoal	Beta-115986	Radiocarbon	19380±190	23776-22991		Microblade	Kuzimin and Orlova, 2008
				3	charcoal	Beta-115987	Radiocarbon	19440±140	23772-23069		Microblade	Kuzimin and Orlova, 2008
9-1	Mengjiaquan	39.867	117.783	n.a.	n.a.	n.a.	Radiocarbon	17005±205	21007-19998		Microblade	Lu, 1999
9-2	Erdaoliang	40.2244	114.653	3	n.a.	n.a.	Radiocarbon	18085±235	22482-21300		Microblade	Li et al, 2016
9-3	Lingjing	34.0667	113.683	5	carbide	IAAA-92123	Radiocarbon	11360±50	13327-13124		Microblade	Li et al, 2014
				5	carbide	IAAA-92124	Radiocarbon	11490±50	13474-13243		Microblade	Li et al, 2014
				5	carbide	IAAA-92125	Radiocarbon	11930±50	14019-13606		Microblade	Li et al, 2014
				5	charocoal	IAAA-100082	Radiocarbon	11520±40	13471-13310		Microblade	Li et al, 2014
				5	bone	IAAA-102634	Radiocarbon	11400±50	13405-13167		Microblade	Li et al, 2014
				5	bone	IAAA-102635	Radiocarbon	11600±50	13585-13339		Microblade	Li et al, 2014
				5	carbide	IAAA-102638	Radiocarbon	10180±40	11949-11649		Microblade	Li et al, 2014
				5	carbide	IAAA-102639	Radiocarbon	11710±50	13746-13460		Microblade	Li et al, 2014
				5	carbide	IAAA-102640	Radiocarbon	11860±50	13801-13527		Microblade	Li et al, 2014
				5	carbide	IAAA-102641	Radiocarbon	11290±50	13298-13099		Microblade	Li et al, 2014
				5	carbide	IAAA-102642	Radiocarbon	10970±50	13063-12761		Microblade	Li et al, 2014
				5	carbide	IAAA-102643	Radiocarbon	11280±50	13296-13096		Microblade	Li et al, 2014
				5	charcoal (?)	IAAA-102644	Radiocarbon	11550±50	13501-13313		Microblade	Li et al, 2014
				5	carbide (?)	IAAA-102645	Radiocarbon	11470±50	13461-13194		Microblade	Li et al, 2014
				5	charcoal	IAAA-102647	Radiocarbon	11220±50	13236-13076		Microblade	Li et al, 2014
				5	charcoal	IAAA-102648	Radiocarbon	11520±50	13490-13304		Microblade	Li et al, 2014
				5	carbide	IAAA-102649	Radiocarbon	11800±50	13781-13514		Microblade	Li et al, 2014
				5	carbide	IAAA-102650	Radiocarbon	11860±50	13801-13527		Microblade	Li et al, 2014
9-4	Xiachuan	35.45	112.033	n.a.	charcoal	ZK762	Radiocarbon	13507±300	17256-15435		Microblade	Chen and Wang, 1989	The dating sample was obtained from the Shunwangping locality of the Xiachuan site
				n.a.	soil	ZK494	Radiocarbon	17855±480	22817-20523		Microblade	Chen and Wang, 1989	The dating sample was obtained from the Shanshanyan locality of the Xiachuan site
				n.a.	peat	ZK497	Radiocarbon	18035±480	22980-20176		Microblade	Lu, 1999	The dating sample was obtained from the Shanshanyan locality of the Xiachuan site
9-5	Xueguan	36.45	111	n.a.	charcoal	BK81016	Radiocarbon	13167±150	16242-15340		Microblade	Lu, 1999
9-6	Shizitan-1	110.067	36	upper culture layer	burned bone	BA93186	Radiocarbon	10490±540	13478-10744		Microblade	Yuan et al, 1998
				upper culture layer	burned bone	BA93187	Radiocarbon	12660±190	15615-14220		Microblade	Yuan et al, 1998
				upper culture layer	burned bone	BA93188	Radiocarbon	13590±220	17053-15796		Microblade	Yuan et al, 1998
				upper culture layer	burned bone	BA93189	Radiocarbon	14340±250	18209-16886		Microblade	Yuan et al, 1998
				upper culture layer	bone	BA93190	Radiocarbon	11490±110	13585-13165		Microblade	Yuan et al, 1998
				upper culture layer	bone	BA93191	Radiocarbon	14720±160	18274-17450		Microblade	Yuan et al, 1998
9-7	Mengjiazhuang	37.1728	113.034	n.a.	n.a.	n.a.	Radiocarbon	11960±150	22735-20320		Microblade	Liu et al, 1995
9-8	Shixiakou	35.1328	106.175	CL1	charcoal	BA-091434	Radiocarbon	15310±55	18776-18309		Microblade	Li et al, 2011
				CL1	charcoal	Beta-263913	Radiocarbon	14190±80	17425-17050		Microblade	Morgan et al, 2011
				CL1	charcoal	Beta-263914	Radiocarbon	14660±60	18190-17790		Microblade	Morgan et al, 2011
				CL1	charcoal	Beta-263915	Radiocarbon	14410±60	17831-17365		Microblade	Morgan et al, 2011
9-9	PY-03	35.835	106.645	Malan Loess layer	charcoal	CAMS94203	Radiocarbon	18350±70	22435-22136		Microblade	Ji et al, 2005
9-10	Pigeon Mtn	38.044	105.852	D	charcoal	Beta 086732	Radiocarbon	10020±60	11802-11272		Microblade	Elston et al, 1997
				D	charcoal	Beta 097346	Radiocarbon	10130±70	11949-11355		Microblade	Elston et al, 1997
				E	charcoal	Beta 086731	Radiocarbon	11620±70	13600-13324		Microblade	Elston et al, 1997
				E	charcoal	Beta 097241	Radiocarbon	10230±50	12431-11738		Microblade	Elston et al, 1997
				Sand Ⅱw/ Paleosol	charcoal	Beta 094119	Radiocarbon	10120±60	11935-11402		Microblade	Madsen et al, 1998
9-11	Shuidonggou-12	38.3278	106.497	2	charcoal	LUG06-54	Radiocarbon	9797±91	11607-10793		Microblade	Liu et al, 2008
				1	quartz	IEE1108	OSL			12100±1000	Microblade	Liu et al, 2008
				3	quartz	IEE1110	OSL			11600±600	Microblade	Liu et al, 2008
9-12	Hutouliang	40.017	114.15	n.a.	bone	PV0156	Radiocarbon	10690±210	13085-11972		Microblade	Zhu, 2006
				n.a.	bone	n.a.	Radiocarbon	11000±210	13325-12510		Microblade	Zhu, 2006
				n.a.	bone	n.a.	Radiocarbon	11000±500	14061-11398		Microblade	Zhu, 2006
				n.a.	bone	n.a.	Radiocarbon	11600±110	13748-13241		Microblade	Zhu, 2006
9-13	Maanshan	40.1558	114.467	4	charcoal	n.a.	Radiocarbon	13340±50	16231-15853		Microblade	Gao, 2016
				4	charcoal	n.a.	Radiocarbon	13590±40	16569-16264		Microblade	Gao, 2016
9-14	Taoshan	47.1125	128.379	4	charcoal	Beta-430200	Radiocarbon	15750±50	19130-18890		Microblade	Yue et al, 2017
				4	charcoal	Beta-430201	Radiocarbon	13990±50	17310-16830		Microblade	Yue et al, 2017
				4	charcoal	BA141496	Radiocarbon	13860±40	17008-16649		Microblade	Yue et al, 2017
				3	charcoal	Beta-430199	Radiocarbon	12580±50	15161-14566		Microblade	Yue et al, 2017
				3	charcoal	BA141494	Radiocarbon	12275±30	14771-14080		Microblade	Yue et al, 2017
9-15	Huayang	47.0644	129.494	CL3	charcoal	BA131139	Radiocarbon	15170±60	18657-18275		Microblade/Blade	Yue et al, 2019
				CL3	charcoal	BA140427	Radiocarbon	14857±60	18274-18004		Microblade	Yue et al, 2019
				CL2	charcoal	BA130170	Radiocarbon	12265±35	14771-14070		Microblade	Yue et al, 2019
9-20	Suvorovo-4	44.25	135.17	n.a.	charcoal	KI-3502	Radiocarbon	15300±140	18832-18274		Microblade	Vasil’ev et al. 2002
				n.a.	charcoal	AA-9463	Radiocarbon	15105±110	18670-18225		Microblade	Vasil’ev et al. 2002
				n.a.	charcoal	AA-36625	Radiocarbon	15340±90	18834-18297		Microblade	Vasil’ev et al. 2002
				n.a.	charcoal	AA-36626	Radiocarbon	15900±120	19488-18924		Microblade	Vasil’ev et al. 2002
9-24	Suyanggae	36.9542	128.45	4	charcoal	n.a.	Radiocarbon	17700±900	23791-19455		Microblade	Yi, 1984
				4	charcoal	SNU03-163	Radiocarbon	15410±130	18939-18291		Microblade	Lee and Kong,2006
9-27	Ust-Menza-2	50.2	108.6	21	charcoal	GIN-5464	Radiocarbon	17600±250	22057-20688		Microblade	Konstantinov, 1994
				21	charcoal	GIN-5464A	Radiocarbon	17190±120	20995-20470		Microblade	Konstantinov, 1994
				20	charcoal	GIN-5465	Radiocarbon	16980±150	20881-20167		Microblade	Konstantinov, 1994
				17	charcoal	GIN-6117	Radiocarbon	16900±500	21890-19270		Microblade	Konstantinov, 1994
				17	charcoal	GIN-5478	Radiocarbon	15400±400	19786-17828		Microblade	Konstantinov, 1994
				11	charcoal	GIN-6116	Radiocarbon	14830±390	18885-17091		Microblade	Konstantinov, 1994
9-28	Studenoe-2	50.17	108.5	4/5	bone	AA-26739	Radiocarbon	18830±300	23712-22184		Microblade	Goebel et al, 2000
				4/5	charcoal	AA-23653	Radiocarbon	17885±120	22081-21378		Microblade	Goebel et al, 2000
				4/5	charcoal	AA-23655	Radiocarbon	17225±115	21033-20495		Microblade	Goebel et al, 2000
				5	charcoal	AA-23657	Radiocarbon	17165±115	20953-20470		Microblade	Goebel et al, 2000
				4/5	bone	Beta-241404	Radiocarbon	18700±80	22901-22423		Microblade	Buvit et al, 2016
				4/5	bone	Beta-241403	Radiocarbon	18680±80	22890-22410		Microblade	Buvit et al, 2016
				4/5	charcoal	AA-67842	Radiocarbon	18540±140	22894-22215		Microblade	Buvit et al, 2016
				4/5	charcoal	AA-67845	Radiocarbon	18020±230	22413-21214		Microblade	Buvit et al, 2016
				4/5	charcoal	AA-37963	Radiocarbon	17840±110	22040-21351		Microblade	Buvit et al, 2016
				4/5	charcoal	AA-37964	Radiocarbon	17750±90	21911-21175		Microblade	Buvit et al, 2016
9-29	Sokhatino-4	52.02	113.43	8	bone	LE-3653	Radiocarbon	16970±720	22381-18953		Microblade	Vasil'ev et al, 2002
				7	bone	LE-3647	Radiocarbon	16810±390	21405-19380		Microblade	Vasil'ev et al, 2002
				6	bone	LE-3652	Radiocarbon	15820±300	19895-18338		Microblade	Vasil'ev et al, 2002
9-30	Tolbor-15	49.2833	102.95	3	eggshell	AA-84136	Radiocarbon	14056±81	17366-16904		Microblade	Gladyshev et al, 2010
				3	eggshell	Beta-263742	Radiocarbon	14930±70	18610-18100		Microblade	Gladyshev et al, 2010
				4	eggshell	Beta-263744	Radiocarbon	14680±70	18207-17797		Microblade	Gladyshev et al, 2010
				4	eggshell	Beta-263745	Radiocarbon	14820±70	18261-17939		Microblade	Gladyshev et al, 2010
9-31	Kurla-3	55.65	109.35	1	bone	SOAN-1396	Radiocarbon	15200±1250	22272-15546		Microblade	Vasil'ev et al, 2002
				1	bone	SOAN-1396	Radiocarbon	13160±350	16986-14576		Microblade	Vasil'ev et al, 2002
9-32	Oznachennoye-1	53.08	91.42	n.a.	bone	LE-1404	Radiocarbon	15020±150	18701-18027		Microblade	Vasil'ev et al, 2002
9-33	Tashtylik-4	54.7	90.85	n.a.	charcoal	GIN-262	Radiocarbon	14700±150	18255-17475		Microblade	Kuzmin and Orlova, 1998
9-34	Kokorevo-1	54.93	90.92	3	charcoal	IGAN-104	Radiocarbon	15900±250	19849-18757		Microblade	Abramova, 1979
				3	charcoal	LE-628	Radiocarbon	14450±150	18153-17156		Microblade	Abramova, 1979
				3	charcoal	GIN-91	Radiocarbon	13300±50	16175-15796		Microblade	Abramova, 1979
				3	bone	IGAN-102	Radiocarbon	13000±50	15738-15342		Microblade	Abramova, 1979
				2	charcoal	IGAN-105	Radiocarbon	15200±200	18880-18181		Microblade	Abramova, 1979
				2	bone	IGAN-103	Radiocarbon	13100±500	17250-14070		Microblade	Abramova, 1979
				2	charcoal	LE-526	Radiocarbon	12940±270	16310-14358		Microblade	Abramova, 1979
9-35	Novoselovo-7	55.03	90.98	n.a.	bone	LE-4802	Radiocarbon	15950±120	19529-18966		Microblade	Lisitsyn, 2000
				n.a.	bone	LE-4803	Radiocarbon	14220±170	17890-16871		Microblade	Lisitsyn, 2000
				n.a.	charcoal	GIN-402	Radiocarbon	15000±300	18876-17479		Microblade	Abramova, 1979
9-36	Afontova Gora	56	92.85	below 5	charcoal	GrA-5554	Radiocarbon	14180±60	17389-17070		Microblade	Drozdov and Artem'ev, 1997
				below 5	charcoal	GrA-5555	Radiocarbon	12400±60	14898-14190		Microblade	Drozdov and Artem'ev, 1997
				5	bone	SOAN-3251	Radiocarbon	15130±795	20502-16451		Microblade	Drozdov and Artem'ev, 1997
				4	charcoal	SOAN-3075	Radiocarbon	14070±110	17404-16795		Microblade	Drozdov and Artem'ev, 1997
				4	charcoal	GIN-7541	Radiocarbon	13930±80	17230-16596		Microblade	Drozdov and Artem'ev, 1997
				4	charcoal	GIN-7540	Radiocarbon	13650±70	16769-16267		Microblade	Drozdov and Artem'ev, 1997
				up from 4	charcoal	GrN-22275	Radiocarbon	13390±260	16958-15405		Microblade	Drozdov and Artem'ev, 1997
				3b	charcoal	SOAN-3077	Radiocarbon	14330±95	17817-17121		Microblade	Drozdov and Artem'ev, 1997
				3b	charcoal	GrN-22274	Radiocarbon	13990±110	17345-16658		Microblade	Drozdov and Artem'ev, 1997
				3	charcoal	GIN-7539	Radiocarbon	13350±60	16264-15845		Microblade	Drozdov and Artem'ev, 1997
				2	charcoal	GrA-5556	Radiocarbon	14200±60	17402-17079		Microblade	Drozdov and Artem'ev, 1997
				2	charcoal	GIN-7542	Radiocarbon	13330±140	16455-15632		Microblade	Drozdov and Artem'ev, 1997

## Sheet: Notes
This dataset contains the information of geographic coordinates, types of lithic technology, and dating result of all the sites discussed in the paper
The radiocarbon data was calibrated by using OxCal 4.4 and IntCal20 calibration curve.					– –	21.4 ± 1.1
The references of the dating information of each site can be found in S1 File “The bibliography of the sites discussed in the paper”
The identification of the type of lithic technology of each site was based on the references from the S1 File “The bibliography of the sites discussed in the paper”
					– – 25.1 ± 1.2
					– – 25.8 ± 1.2
					– – 28.7 ± 1.4
					– – 27.7 ± 1.3
					– – 28.6 ± 1.3
					– – 28.8 ± 1.4
